# Supplementary material for: The genome of Hippophae salicifolia provides new insights into the sexual differentiation of sea buckthorn
Source: Gigascience. 2025 Jul 2;14:giaf046. doi: 10.1093/gigascience/giaf046 (PMC12218201; doi:10.1093/gigascience/giaf046)
Supplement: giaf046_Supplemental_Files [file giaf046_supplemental_files.zip]

Archive with 2 entries (2 files):
- Fig2.docx
- Table2_revise_all.xlsx
