# Supplementary material for: The genome of Hippophae salicifolia provides new insights into the sexual differentiation of sea buckthorn
Source: Gigascience. 2025 Jul 2;14:giaf046. doi: 10.1093/gigascience/giaf046 (PMC12218201; doi:10.1093/gigascience/giaf046)
Supplement: giaf046_Supplemental_Files [file giaf046_supplemental_files.zip › Table2_revise_all.xlsx]

## Sheet: Table S1
Table S1 Sequencing statistics of male H.gyantsensis, female H.salicifolia and male H.salicifolia.
Species	Source	Platform	Total Clean Data (Gb)
H.gyantsensis_M	Genomic DNA	DNBSEQ-T7RS	51.95
		OXFORD_NANOPORE	99.03
	Transcriptome	DNBSEQ-T7RS	67.46
H.salicifolia_F	Genomic DNA	DNBSEQ-T7RS	62.31
		OXFORD_NANOPORE	112.31
	Transcriptome	DNBSEQ-T7RS	94.41
H.salicifolia_M	Genomic DNA	DNBSEQ-T7RS	57.6
		PacBio-HiFi	142.55
	Transcriptome	DNBSEQ-T7RS	101.37

## Sheet: Table S2
Table S2 Statistics of Hi-C reads mapping for male H. gyantsensis, female H. salicifolia and male H. salicifolia.
	H. gyantsensis_M		H. salicifolia_F		H. salicifolia_M Hap1		H. salicifolia_M Hap2
	Reads 1	Reads 2	Reads 1	Reads 2	Reads 1	Reads 2	Reads 1	Reads 2
Total Reads	453837544	453837544	276021303	276021303	265897415	265897415	265897415	265897415
Mapped Reads	358818554	338266081	244500698	243967083	249081740	248728007	249192292	248888959
Mapping Ratio (%)	0.8903	0.8393	0.8858	0.8839	0.9368	0.9354	0.9372	0.936
Valid Pairs	124518314		89237887		87384820		85855404
Percentage	0.2744		0.3233		0.3286		0.3229
Total bases (Gb)	136.13		82.52		79.47		79.47
Note: The statistical data are extracted from Hi-C pro result files: *.mpairstat, *.mRSstat, and * allValidPairs.mergestat. The term “valid interaction rmdup” denotes non-redundant and valid Hi-C read pairs, which were employed by EndHiC for the scaffolding process.

## Sheet: Table S3
Table S3 Summary of male and female seabuckthorn genome assemblies
	H. gyantsensis_M	H. salicifolia_F	H. salicifolia_M Hap1	H. salicifolia_M Hap2
Length of genome (bp)	704347864	788279297	1139992047	1097339724
Number of contigs	116	192	282	94
Contigs N50 (bp)	18114469	30832038	53609585	64697811
Number of scaffold	27	84	274	75
Scaffold N50 (bp)	63851542	72668590	105730450	98628608
GC content is (%)	0.297	0.301	0.3007	0.2982

## Sheet: Table S4
Table S4 Quality assessment of the completeness of female and male genome assemblies using the BUSCO tool
Statistical level	H. gyantsensis_M	H. salicifolia_F	H. salicifolia_M Hap1	H. salicifolia_M Hap2
Complete BUSCOs (C)	1571	1576	1576	1576
Complete Single-Copy BUSCOs (S)	1426	1440	1437	1439
Complete Duplicated BUSCOs (D)	145	136	139	137
Fragmented BUSCOs (F)	30	25	25	23
Missing BUSCOs (M)	13	13	13	15
Total BUSCO groups searched	1614	1614	1614	1614
Total	97.4%[S:88.4%,D:9.0%]	97.6%[S:89.2%,D:8.4%]	97.6%[S:89.0%,D:8.6%]	97.7%[S:89.2%,D:8.5%]

## Sheet: Table S5
Supplementary Table S5 Repeat sequence annotation statistics
		H. gyatsensis_M	H. salicifolia_F	H. salicifolia_M Hap1	H. salicifolia_M Hap2
DNA_transposon		0.0145	0.0137	0.0353	0.0105
LTR	Copia	0.1468	0.1588	0.1374	0.1194
	Ty3	0.1313	0.1655	0.1801	0.1375
	unknown	0.0725	0.0525	0.0521	0.1045
TIR		0.128	0.1557	0.2563	0.2956
low_complexity		0.0006	0.0007	0.0001	0.0001
nonLTR		0.0278	0.0314	0.015	0.0188
helitron		0.027	0.0224	0.0237	0.0124
repeat_region		0.0151	0.0133	0.0091	0.0101
retrotransposon		0.0008	0.0001	0	0
total		0.5642	0.6041	0.7088	0.709

## Sheet: Table S6
Table S6 Functional annotation of predicted protein-coding genes of the male and female seabuckthorn genomes
Values	Male H. gyantsensis	Female H. salicifolia	H. salicifolia Hap1	H. salicifolia Hap2
Total	36482	39501	45937	39854
Swissprot-Annotated	25317	26624	28236	26443
KEGG-Annotated	15832	16188	17683	16189
TrEMBL-Annotated	33070	34634	37987	34147
nr	32312	33741	37157	33412
Interpro-Annotated	26345	27016	29029	26465
GO-Annotated	18095	18742	20210	18864
Overall	33238	34811	38287	34460

## Sheet: Table S7
Table S7 Quality assessment of the completeness of female and male gene sets with the BUSCO tool
	H. gyantsenisi_M	H. salicifolia_F	Hap1	Hap2
Complete BUSCOs (C)	1596	1595	1596	1592
Complete Single-Copy BUSCOs (S)	1441	1450	1447	1447
Complete Duplicated BUSCOs (D)	155	145	149	145
Fragmented BUSCOs (F)	7	9	9	11
Missing BUSCOs (M)	11	10	9	11
Total BUSCO groups searched	1614	1614	1614	1614
	98.9%[S:89.3%,D:9.6%]	98.8%[S:89.8%,D:9.0%]	98.7%[S:89.7%,D:9.0%]	98.7%[S:89.7%,D:9.0%]

## Sheet: Table S8
Table S9 The classification of gene origins within the X- and Y-SLR
	Gene of X-SLR	Gene of Y-SLR
Total gene number	334	249
ancestral genes	101	100
acquired genes	120	53
duplicated genes	82	72
unique genes	31	24

## Sheet: Table S9
Table S10 The collinearity relationship between the X-SLR of H. salicifolia and the homologous regions of closely related species
block	Hap2	E. moorcroftii	E. mollis	Hap1	male H. gyantsensis	female H. gyantsensis	Fructus Hippophae	H.rhamnoides
B	Hsam2h02g1200.1	.	.	Hsam1h02g1239.1	.	Hgyaf02g1135.1	Hipf02g1155.1	.
B	Hsam2h02g1201.1	Emoo08g1484.1	Emol03g1015.1	Hsam1h02g1240.1	Hgyam02g1177.1	Hgyaf02g1136.1	Hipf02g1156.1	Hrha02g0997.1
B	Hsam2h02g1202.1	Emoo08g1483.1	Emol03g1016.1	Hsam1h02g1245.1	Hgyam02g1179.1	Hgyaf02g1138.1	Hipf02g1158.1	Hrha02g0998.1
B	Hsam2h02g1203.1	.	Emol03g1017.1	Hsam1h02g1246.1	.	Hgyaf02g1139.2	.	.
B	Hsam2h02g1204.2	Emoo08g1488.1	Emol03g1011.1	Hsam1h02g1247.3	Hgyam02g1180.1	Hgyaf02g1140.1	Hipf02g1159.2	Hrha02g1000.1
B	Hsam2h02g1205.1	.	.	.	.	.	.	.
B	Hsam2h02g1206.2	Emoo08g1490.1	Emol03g1009.1	Hsam1h02g1249.3	Hgyam02g1181.1	Hgyaf02g1141.1	Hipf02g1160.1	Hrha02g1002.1
B	Hsam2h02g1207.1	.	.	.	.	.	.	.
B	Hsam2h02g1208.1	.	.	.	.	.	.	.
B	Hsam2h02g1209.2	Emoo08g1491.1	Emol03g1007.1	.	.	Hgyaf02g1143.1	Hipf02g1161.3	Hrha02g1005.1
B	Hsam2h02g1210.1	.	.	Hsam1h02g1258.1	Hgyam02g1185.1	Hgyaf02g1148.1	Hipf02g1162.1	Hrha02g1006.1
B	Hsam2h02g1211.1	.	.	Hsam1h02g1268.1	Hgyam02g1185.1	Hgyaf02g1145.1	Hipf02g1162.1	Hrha02g1006.1
B	Hsam2h02g1212.2	Emoo08g1492.1	Emol03g1006.1	Hsam1h02g1276.2	Hgyam02g1190.2	Hgyaf02g1149.2	Hipf02g1163.1	Hrha02g1007.1
A1	Hsam2h02g1213.1	.	.	.	Hgyam02g1191.1	.	Hipf02g1164.1	.
A1	Hsam2h02g1214.1	.	.	.	Hgyam02g1194.1	Hgyaf02g1153.1	Hipf02g1167.1	Hrha02g1011.1
A1	Hsam2h02g1215.1	Emoo08g1010.1	Emol03g1436.1	Hsam1h02g1296.1	Hgyam02g1195.2	Hgyaf02g1154.1	Hipf02g1166.1	Hrha02g1012.1
A1	Hsam2h02g1216.1	Emoo08g1014.1	Emol03g1432.1	Hsam1h02g1295.1	Hgyam02g1196.1	Hgyaf02g1155.1	Hipf02g1165.1	.
A1	Hsam2h02g1217.2	Emoo08g1015.1	Emol03g1430.1	Hsam1h02g1294.1	Hgyam02g1199.1	Hgyaf02g1158.1	Hipf02g1192.2	Hrha02g1013.1
A1	Hsam2h02g1218.1	.	.	.	.	.	.	.
A1	Hsam2h02g1219.1	Emoo08g1016.1	Emol03g1429.1	Hsam1h02g1286.1	Hgyam02g1201.1	Hgyaf02g1160.1	Hipf02g1193.1	Hrha02g1015.1
A1	Hsam2h02g1220.1	.	.	.	.	.	.	.
A1	Hsam2h02g1221.1	Emoo08g1017.1	Emol03g1428.1	Hsam1h02g1285.2	Hgyam02g1206.1	Hgyaf02g1161.1	Hipf02g1194.1	Hrha02g1016.1
A1	Hsam2h02g1222.1	Emoo08g1023.1	Emol03g1420.1	Hsam1h02g1284.1	Hgyam02g1207.3	Hgyaf02g1162.2	Hipf02g1195.2	Hrha02g1017.1
A1	Hsam2h02g1223.1	Emoo08g1024.1	Emol03g1419.1	Hsam1h02g1280.1	Hgyam02g1210.1	Hgyaf02g1163.1	.	.
A2	Hsam2h02g1224.1	Emoo08g1030.1	Emol03g1413.1	Hsam1h02g1567.1	Hgyam02g1260.1	Hgyaf02g1255.1	Hipf02g1208.1	Hrha02g1024.1
A2	Hsam2h02g1225.1	Emoo08g1040.1	Emol03g1402.1	.	.	.	.	.
A2	Hsam2h02g1226.1	Emoo08g1040.1	Emol03g1402.1	Hsam1h02g1562.1	Hgyam02g1268.1	Hgyaf02g1247.1	.	.
A2	Hsam2h02g1227.2	Emoo08g1040.1	Emol03g1402.1	Hsam1h02g1562.1	Hgyam02g1268.1	Hgyaf02g1247.1	.	.
A2	Hsam2h02g1228.1	Emoo08g1028.1	Emol03g1414.1	Hsam1h02g1558.2	Hgyam02g1271.1	Hgyaf02g1244.2	Hipf02g1181.1	Hrha02g1062.1
A2	Hsam2h02g1229.1	.	.	.	.	.	.	.
A2	Hsam2h02g1230.1	.	.	.	.	.	.	.
A2	Hsam2h02g1231.1	.	.	.	.	.	.	.
A2	Hsam2h02g1232.1	Emoo08g1025.1	Emol03g1417.1	Hsam1h02g1555.1	Hgyam02g1275.1	Hgyaf02g1241.1	Hipf02g1177.1	Hrha02g1058.1
A2	Hsam2h02g1233.1	.	.	.	.	.	Hipf02g1178.1	.
A2	Hsam2h02g1234.1	Emoo08g1039.1	Emol03g1404.1	.	.	.	.	Hrha02g1057.1
A2	Hsam2h02g1235.1	Emoo08g1039.1	Emol03g1404.1	.	.	.	.	Hrha02g1057.1
A2	Hsam2h02g1236.1	Emoo08g1039.1	Emol03g1404.1	.	.	.	.	Hrha02g1057.1
A2	Hsam2h02g1237.1	.	.	Hsam1h02g1569.1	Hgyam02g1255.1	Hgyaf02g1259.1	Hipf02g1169.1	Hrha02g1056.1
C	Hsam2h02g1238.1	Emoo08g1859.1	Emol03g0658.1	Hsam1h02g1320.1	Hgyam02g1247.1	Hgyaf02g1264.1	Hipf02g1222.1	Hrha02g1054.1
C	Hsam2h02g1239.1	Emoo08g1859.1	Emol03g0658.1	Hsam1h02g1321.1	Hgyam02g1247.1	Hgyaf02g1264.1	Hipf02g1222.1	Hrha02g1054.1
C	Hsam2h02g1240.1	.	.	.	.	.	.	.
C	Hsam2h02g1241.1	.	.	Hsam1h02g1333.1	.	.	.	.
C	Hsam2h02g1242.1	.	.	.	.	.	.	.
C	Hsam2h02g1243.1	.	.	Hsam1h02g1331.1	.	.	.	.
C	Hsam2h02g1244.1	.	.	Hsam1h02g1331.1	.	.	.	.
C	Hsam2h02g1245.1	Emoo08g1860.1	Emol03g0657.1	Hsam1h02g1334.2	Hgyam02g1242.2	Hgyaf02g1267.3	Hipf02g1224.2	Hrha02g1053.1
C	Hsam2h02g1246.1	.	.	Hsam1h02g1335.1	Hgyam02g1239.1	Hgyaf02g1269.1	Hipf02g1226.1	.
C	Hsam2h02g1247.2	Emoo08g1863.1	Emol03g0654.1	Hsam1h02g1336.1	Hgyam02g1366.2	Hgyaf02g1270.1	Hipf02g1227.1	Hrha02g1048.1
C	Hsam2h02g1248.1	Emoo08g1864.1	Emol03g0653.1	Hsam1h02g1339.1	Hgyam02g1367.1	Hgyaf02g1272.1	Hipf02g1228.1	Hrha02g1049.1
C	Hsam2h02g1249.1	.	.	Hsam1h02g1341.1	.	Hgyaf02g1273.1	.	.
C	Hsam2h02g1250.2	Emoo08g1865.1	Emol03g0652.1	Hsam1h02g1342.2	Hgyam02g1368.1	Hgyaf02g1274.1	Hipf02g1229.1	.
C	Hsam2h02g1251.1	Emoo08g1866.1	Emol03g0651.1	Hsam1h02g1343.1	Hgyam02g1369.1	Hgyaf02g1275.1	Hipf02g1230.1	Hrha02g1047.1
C	Hsam2h02g1252.1	Emoo08g1866.1	Emol03g0651.1	Hsam1h02g1343.1	Hgyam02g1369.1	Hgyaf02g1275.1	Hipf02g1230.1	Hrha02g1047.1
C	Hsam2h02g1253.1	Emoo08g1866.1	Emol03g0651.1	Hsam1h02g1343.1	Hgyam02g1369.1	Hgyaf02g1275.1	Hipf02g1230.1	Hrha02g1047.1
C	Hsam2h02g1254.1	Emoo08g1867.1	Emol03g0650.1	Hsam1h02g1345.2	Hgyam02g1371.1	Hgyaf02g1277.1	Hipf02g1232.1	Hrha02g1046.1
C	Hsam2h02g1255.2	Emoo08g1869.1	Emol03g0648.1	Hsam1h02g1346.2	Hgyam02g1381.1	Hgyaf02g1278.2	Hipf02g1234.2	Hrha02g1045.1
C	Hsam2h02g1256.1	.	.	Hsam1h02g1351.1	Hgyam02g1380.1	Hgyaf02g1279.1	Hipf02g1235.2	Hrha02g1044.1
C	Hsam2h02g1257.1	.	.	.	Hgyam02g1378.1	.	Hipf02g1236.1	Hrha02g1042.1
C	Hsam2h02g1258.1	.	.	Hsam1h02g1355.1	Hgyam02g1376.1	Hgyaf02g1282.1	Hipf02g1238.2	Hrha02g1039.1
C	Hsam2h02g1259.1	.	.	.	Hgyam02g1373.1	.	.	.
C	Hsam2h02g1260.1	.	.	.	.	.	.	.
C	Hsam2h02g1261.2	.	.	.	Hgyam02g1372.1	.	.	.
C	Hsam2h02g1262.1	.	.	.	Hgyam02g1372.1	.	.	.
C	Hsam2h02g1263.1	.	.	Hsam1h02g1359.1	Hgyam02g1385.2	Hgyaf02g1286.1	Hipf02g1240.1	Hrha02g1038.1
C	Hsam2h02g1264.1	.	.	.	Hgyam02g1387.1	Hgyaf02g1288.1	Hipf02g1241.1	.
C	Hsam2h02g1265.1	.	.	.	.	.	.	.
C	Hsam2h02g1266.1	.	.	Hsam1h02g1360.1	Hgyam02g1391.1	Hgyaf02g1289.1	Hipf02g1245.1	Hrha02g1032.1
C	Hsam2h02g1267.1	.	.	Hsam1h02g1362.1	Hgyam02g1392.2	Hgyaf02g1290.1	Hipf02g1246.1	.
C	Hsam2h02g1268.1	.	.	.	.	.	.	.
C	Hsam2h02g1269.2	.	.	Hsam1h02g1371.2	Hgyam02g1393.2	Hgyaf02g1292.1	Hipf02g1251.1	Hrha02g1029.1
D	Hsam2h02g1298.1	.	.	Hsam1h02g1473.1	.	Hgyaf02g1209.1	.	.
D	Hsam2h02g1299.1	.	.	.	.	.	.	.
D	Hsam2h02g1300.1	.	.	.	.	.	.	.
D	Hsam2h02g1301.1	.	.	.	.	.	.	.
D	Hsam2h02g1302.1	.	.	.	.	.	.	.
D	Hsam2h02g1303.1	.	.	.	Hgyam02g1407.1	.	.	.
D	Hsam2h02g1304.1	.	.	.	.	.	.	.
D	Hsam2h02g1305.2	Emoo12g1657.1	Emol07g1597.1	.	.	.	.	.
D	Hsam2h02g1306.1	Emoo12g1656.1	Emol07g1596.1	.	Hgyam02g1397.1	.	.	.
D	Hsam2h02g1307.1	.	.	.	.	.	.	.
D	Hsam2h02g1308.2	.	.	.	.	.	.	.
D	Hsam2h02g1309.1	.	.	.	.	.	.	.
D	Hsam2h02g1310.1	.	.	.	.	.	.	.
D	Hsam2h02g1311.1	.	.	Hsam1h02g1482.1	.	.	.	.
D	Hsam2h02g1312.1	.	.	Hsam1h02g1482.1	.	.	.	.
D	Hsam2h02g1313.1	.	.	.	Hgyam02g1426.1	.	.	.
D	Hsam2h02g1314.1	.	.	.	Hgyam02g1428.1	.	.	.
D	Hsam2h02g1315.1	.	.	.	Hgyam02g1429.1	.	.	.
D	Hsam2h02g1316.1	Emoo12g1646.1	Emol07g1586.1	Hsam1h02g1481.2	Hgyam02g1412.1	Hgyaf02g1218.2	Hipf02g1265.1	Hrha02g1078.1
D	Hsam2h02g1317.2	Emoo12g1647.1	Emol07g1587.1	Hsam1h02g1484.1	Hgyam02g1414.1	Hgyaf02g1219.1	Hipf02g1264.1	Hrha02g1077.1
D	Hsam2h02g1318.1	Emoo12g1647.1	Emol07g1587.1	Hsam1h02g1484.1	Hgyam02g1414.1	Hgyaf02g1219.1	Hipf02g1264.1	Hrha02g1077.1
D	Hsam2h02g1319.1	.	.	Hsam1h02g1436.1	.	.	.	.
D	Hsam2h02g1320.1	.	.	.	.	.	.	.
D	Hsam2h02g1321.1	.	.	.	.	.	.	.
D	Hsam2h02g1322.1	.	.	.	.	.	.	.
D	Hsam2h02g1323.1	Emoo12g1655.1	Emol07g1594.1	Hsam1h02g1437.1	Hgyam02g1441.1	Hgyaf02g1179.1	.	Hrha02g1073.1
D	Hsam2h02g1324.1	.	.	Hsam1h02g1441.1	Hgyam02g1439.1	Hgyaf02g1182.1	.	.
D	Hsam2h02g1325.1	.	.	.	.	.	.	.
D	Hsam2h02g1326.1	.	.	Hsam1h02g1449.1	.	Hgyaf02g1188.1	Hipf02g1258.1	.
D	Hsam2h02g1327.2	.	.	Hsam1h02g1450.2	.	Hgyaf02g1189.2	Hipf02g1258.1	.
D	Hsam2h02g1328.1	Emoo12g1651.1	Emol07g1590.1	Hsam1h02g1451.1	.	Hgyaf02g1191.1	Hipf02g1260.1	.
D	Hsam2h02g1329.1	Emoo12g1651.1	Emol07g1590.1	Hsam1h02g1451.1	.	Hgyaf02g1191.1	Hipf02g1260.1	.
D	Hsam2h02g1330.1	Emoo12g1651.1	Emol07g1590.1	Hsam1h02g1451.1	.	Hgyaf02g1191.1	Hipf02g1261.1	.
D	Hsam2h02g1331.2	.	.	Hsam1h02g1453.1	.	Hgyaf02g1193.1	Hipf02g1263.1	Hrha02g1076.1
D	Hsam2h02g1332.1	Emoo12g1642.1	Emol07g1582.1	Hsam1h02g1478.1	Hgyam02g1411.2	Hgyaf02g1214.1	Hipf02g1273.1	Hrha02g1082.1
D	Hsam2h02g1333.1	.	.	Hsam1h02g1476.1	Hgyam02g1410.1	Hgyaf02g1213.1	Hipf02g1269.1	.
D	Hsam2h02g1334.1	.	.	Hsam1h02g1475.1	Hgyam02g1410.1	Hgyaf02g1212.1	Hipf02g1269.1	.
D	Hsam2h02g1335.1	.	.	Hsam1h02g1474.1	.	.	Hipf02g1271.1	.
D	Hsam2h02g1336.1	.	.	Hsam1h02g1474.1	.	.	Hipf02g1271.1	.
D	Hsam2h02g1337.1	Emoo12g1634.1	Emol07g1574.1	Hsam1h02g1472.1	Hgyam02g1405.1	Hgyaf02g1208.1	Hipf02g1277.1	Hrha02g1083.1
D	Hsam2h02g1338.1	.	.	.	.	.	.	.
D	Hsam2h02g1339.1	Emoo12g1633.1	Emol07g1572.1	.	Hgyam02g1404.1	.	Hipf02g1280.1	Hrha02g1085.1
D	Hsam2h02g1340.2	.	.	.	Hgyam02g1403.1	.	.	.
D	Hsam2h02g1341.1	Emoo12g1632.1	Emol07g1571.1	Hsam1h02g1470.1	Hgyam02g1402.1	Hgyaf02g1206.1	Hipf02g1281.1	Hrha02g1087.1
D	Hsam2h02g1342.1	.	.	Hsam1h02g1468.1	.	.	.	.
D	Hsam2h02g1343.1	.	.	Hsam1h02g1468.1	.	.	.	.
D	Hsam2h02g1344.1	.	.	Hsam1h02g1467.1	Hgyam02g1400.1	.	.	.
D	Hsam2h02g1345.1	Emoo12g1629.1	Emol07g1566.1	Hsam1h02g1465.1	.	Hgyaf02g1205.1	Hipf02g1282.1	Hrha02g1091.1
D	Hsam2h02g1346.1	.	.	.	.	.	.	.
D	Hsam2h02g1347.1	Emoo12g1628.1	Emol07g1565.1	Hsam1h02g1464.1	Hgyam02g1460.1	Hgyaf02g1204.1	Hipf02g1283.1	Hrha02g1092.1
D	Hsam2h02g1348.1	.	.	.	.	.	.	.
D	Hsam2h02g1349.2	.	.	.	Hgyam02g1450.1	.	Hipf02g1364.1	Hrha02g1096.1
D	Hsam2h02g1350.2	.	.	Hsam1h02g1458.1	.	.	.	.
D	Hsam2h02g1351.1	Emoo12g1644.1	Emol07g1584.1	Hsam1h02g1459.1	Hgyam02g1451.1	Hgyaf02g1198.1	Hipf02g1288.2	Hrha02g1095.1
D	Hsam2h02g1352.1	.	.	Hsam1h02g1462.1	Hgyam02g1456.1	Hgyaf02g1201.1	.	.
D	Hsam2h02g1353.3	Emoo12g1645.1	Emol07g1585.1	Hsam1h02g1460.3	Hgyam02g1452.3	Hgyaf02g1199.3	.	.
D	Hsam2h02g1354.1	.	.	Hsam1h02g1462.1	Hgyam02g1456.1	Hgyaf02g1201.1	.	.
D	Hsam2h02g1355.3	Emoo12g1645.1	Emol07g1585.1	Hsam1h02g1460.3	Hgyam02g1452.3	Hgyaf02g1199.3	.	.
D	Hsam2h02g1356.1	.	.	Hsam1h02g1462.1	Hgyam02g1456.1	Hgyaf02g1201.1	.	.
D	Hsam2h02g1357.1	Emoo12g1627.1	Emol07g1564.1	Hsam1h02g1463.1	Hgyam02g1457.1	Hgyaf02g1202.1	Hipf02g1285.1	Hrha02g1094.1
D	Hsam2h02g1358.1	.	.	.	.	.	.	.
D	Hsam2h02g1359.1	.	.	.	.	.	.	.
D	Hsam2h02g1360.1	.	.	Hsam1h02g1456.1	Hgyam02g1445.1	Hgyaf02g1195.1	.	.
D	Hsam2h02g1361.1	.	.	Hsam1h02g1455.1	Hgyam02g1445.1	Hgyaf02g1195.1	.	.
D	Hsam2h02g1362.1	.	Emol07g1549.1	Hsam1h02g1485.1	Hgyam02g1444.1	Hgyaf02g1220.1	.	.
D	Hsam2h02g1363.1	.	Emol07g1545.1	.	.	.	.	.
E1	Hsam2h02g1364.1	Emoo12g1523.1	Emol07g1471.1	Hsam1h02g1383.1	Hgyam02g1523.1	Hgyaf02g1338.1	Hipf02g1379.1	Hrha02g1148.1
E1	Hsam2h02g1365.1	.	.	.	.	Hgyaf02g1337.1	Hipf02g1380.1	Hrha02g1149.1
E1	Hsam2h02g1366.1	Emoo12g1524.1	Emol07g1472.1	Hsam1h02g1385.1	Hgyam02g1522.1	Hgyaf02g1336.1	Hipf02g1369.1	Hrha02g1144.1
E1	Hsam2h02g1367.1	Emoo12g1525.1	Emol07g1473.1	Hsam1h02g1386.1	Hgyam02g1521.1	Hgyaf02g1335.1	Hipf02g1368.1	Hrha02g1143.1
E1	Hsam2h02g1368.1	.	.	Hsam1h02g1387.1	.	.	.	.
E1	Hsam2h02g1369.1	.	.	Hsam1h02g1388.1	.	.	.	.
E1	Hsam2h02g1370.1	.	.	Hsam1h02g1391.1	Hgyam02g1519.1	.	.	.
E1	Hsam2h02g1371.1	Emoo12g1528.1	Emol07g1476.1	Hsam1h02g1392.1	Hgyam02g1515.1	Hgyaf02g1333.2	Hipf02g1367.2	Hrha02g1142.1
E1	Hsam2h02g1372.1	Emoo12g1529.1	Emol07g1477.1	Hsam1h02g1393.1	Hgyam02g1514.1	Hgyaf02g1332.1	Hipf02g1366.1	Hrha02g1141.1
E1	Hsam2h02g1373.1	Emoo12g1532.1	Emol07g1480.1	Hsam1h02g1394.1	.	.	Hipf02g1359.1	Hrha02g1140.1
E1	Hsam2h02g1374.1	Emoo12g1532.1	Emol07g1480.1	Hsam1h02g1395.1	.	.	Hipf02g1359.1	Hrha02g1140.1
E1	Hsam2h02g1375.1	.	.	Hsam1h02g1396.1	.	.	Hipf02g1360.2	Hrha02g1134.1
E1	Hsam2h02g1376.1	.	.	Hsam1h02g1397.1	.	.	Hipf02g1360.2	.
E1	Hsam2h02g1377.1	.	.	.	.	.	.	.
E1	Hsam2h02g1378.1	Emoo12g1533.1	Emol07g1481.1	Hsam1h02g1398.1	Hgyam02g1511.1	Hgyaf02g1331.1	Hipf02g1361.1	Hrha02g1139.1
E1	Hsam2h02g1379.1	Emoo12g1552.1	Emol07g1496.1	Hsam1h02g1400.1	Hgyam02g1510.1	Hgyaf02g1330.1	Hipf02g1362.1	Hrha02g1138.1
E1	Hsam2h02g1380.1	.	.	.	Hgyam02g1509.1	Hgyaf02g1329.1	.	.
E1	Hsam2h02g1381.1	.	.	.	Hgyam02g1506.1	Hgyaf02g1328.1	.	.
E1	Hsam2h02g1382.1	.	.	.	Hgyam02g1505.1	Hgyaf02g1327.1	.	.
E1	Hsam2h02g1383.1	.	.	.	Hgyam02g1504.1	Hgyaf02g1327.1	.	.
E1	Hsam2h02g1384.1	Emoo12g1545.1	Emol07g1490.1	Hsam1h02g1402.1	Hgyam02g1502.1	Hgyaf02g1325.1	Hipf02g1352.1	.
E1	Hsam2h02g1385.1	.	.	Hsam1h02g1407.1	Hgyam02g1498.1	Hgyaf02g1324.1	.	.
E1	Hsam2h02g1386.1	.	.	Hsam1h02g1408.1	Hgyam02g1497.1	.	.	.
E1	Hsam2h02g1387.1	Emoo12g1550.1	Emol07g1494.1	Hsam1h02g1409.1	Hgyam02g1496.1	Hgyaf02g1323.1	Hipf02g1351.1	Hrha02g1136.1
E1	Hsam2h02g1388.1	Emoo12g1549.1	Emol07g1493.1	Hsam1h02g1410.1	Hgyam02g1495.1	Hgyaf02g1322.1	Hipf02g1350.1	Hrha02g1135.1
E1	Hsam2h02g1389.1	.	Emol07g1504.1	Hsam1h02g1411.1	Hgyam02g1494.1	Hgyaf02g1321.1	.	Hrha02g1132.1
E1	Hsam2h02g1390.1	.	.	.	Hgyam02g1493.1	Hgyaf02g1320.1	.	.
E1	Hsam2h02g1391.3	Emoo12g1556.1	Emol07g1500.1	Hsam1h02g1412.1	Hgyam02g1492.2	Hgyaf02g1319.4	Hipf02g1365.2	.
E1	Hsam2h02g1392.1	Emoo12g1557.1	.	Hsam1h02g1415.1	.	.	Hipf02g1356.1	Hrha02g1126.1
E1	Hsam2h02g1393.1	.	.	Hsam1h02g1416.1	Hgyam02g1490.1	Hgyaf02g1316.1	.	.
E1	Hsam2h02g1394.1	.	.	.	Hgyam02g1489.1	.	.	.
E1	Hsam2h02g1395.2	.	.	Hsam1h02g1417.1	.	.	.	.
E1	Hsam2h02g1396.1	Emoo12g1554.1	Emol07g1498.1	Hsam1h02g1418.1	Hgyam02g1488.1	Hgyaf02g1315.1	Hipf02g1313.1	Hrha02g1124.1
E1	Hsam2h02g1397.1	Emoo12g1553.1	Emol07g1497.1	Hsam1h02g1423.1	Hgyam02g1487.1	Hgyaf02g1314.1	Hipf02g1312.1	Hrha02g1123.1
E1	Hsam2h02g1398.1	Emoo12g1578.1	Emol07g1524.1	Hsam1h02g1425.1	Hgyam02g1484.1	Hgyaf02g1311.1	Hipf02g1309.1	Hrha02g1118.1
E1	Hsam2h02g1399.3	.	.	Hsam1h02g1427.1	Hgyam02g1481.2	Hgyaf02g1308.1	Hipf02g1307.1	.
E1	Hsam2h02g1400.1	.	.	.	.	.	.	.
E1	Hsam2h02g1401.1	.	.	.	.	.	.	.
E1	Hsam2h02g1402.1	.	.	Hsam1h02g1435.1	Hgyam02g1468.1	Hgyaf02g1300.1	Hipf02g1303.1	Hrha02g1115.1
E1	Hsam2h02g1403.1	Emoo12g1572.1	.	Hsam1h02g1432.1	Hgyam02g1474.1	Hgyaf02g1303.1	.	.
E1	Hsam2h02g1404.1	Emoo12g1572.1	Emol07g1518.1	.	Hgyam02g1475.1	Hgyaf02g1304.1	Hipf02g1304.1	Hrha02g1117.1
E1	Hsam2h02g1405.1	.	.	.	.	.	.	.
E1	Hsam2h02g1406.1	.	.	.	.	.	.	.
E1	Hsam2h02g1407.1	.	.	.	.	.	.	.
E1	Hsam2h02g1408.1	.	.	.	.	.	.	.
E1	Hsam2h02g1409.1	.	.	.	.	.	.	.
E1	Hsam2h02g1410.1	.	.	.	.	.	.	.
E2	Hsam2h02g1411.1	Emoo12g1603.1	.	Hsam1h02g1487.1	.	Hgyaf02g1222.1	Hipf02g1291.1	Hrha02g1101.1
E2	Hsam2h02g1412.1	Emoo12g1588.1	.	Hsam1h02g1504.1	.	Hgyaf02g1232.1	Hipf02g1293.2	Hrha02g1104.1
E2	Hsam2h02g1413.1	Emoo12g1588.1	.	Hsam1h02g1504.1	.	Hgyaf02g1232.1	Hipf02g1293.2	Hrha02g1104.1
E2	Hsam2h02g1414.2	Emoo12g1563.1	Emol07g1510.1	.	.	.	.	Hrha02g1105.1
E2	Hsam2h02g1415.1	.	.	.	.	.	.	.
E2	Hsam2h02g1416.1	Emoo12g1565.1	Emol07g1511.1	Hsam1h02g1503.1	.	Hgyaf02g1231.1	Hipf02g1294.1	Hrha02g1106.1
E2	Hsam2h02g1417.1	Emoo12g1567.1	Emol07g1513.1	Hsam1h02g1502.1	.	Hgyaf02g1230.1	Hipf02g1295.1	Hrha02g1109.1
E2	Hsam2h02g1418.1	Emoo12g1568.1	Emol07g1514.1	Hsam1h02g1501.1	.	Hgyaf02g1229.1	Hipf02g1296.2	Hrha02g1110.1
E2	Hsam2h02g1419.1	Emoo12g1568.1	Emol07g1514.1	Hsam1h02g1501.1	.	Hgyaf02g1229.1	Hipf02g1296.2	Hrha02g1110.1
E2	Hsam2h02g1420.1	Emoo12g1568.1	Emol07g1514.1	Hsam1h02g1500.1	.	Hgyaf02g1229.1	Hipf02g1296.2	Hrha02g1110.1
E2	Hsam2h02g1421.1	Emoo12g1568.1	Emol07g1514.1	Hsam1h02g1501.1	.	Hgyaf02g1229.1	Hipf02g1296.2	Hrha02g1110.1
E2	Hsam2h02g1422.1	Emoo12g1568.1	Emol07g1514.1	Hsam1h02g1501.1	.	Hgyaf02g1229.1	Hipf02g1296.2	Hrha02g1110.1
E2	Hsam2h02g1423.1	Emoo12g1568.1	Emol07g1514.1	Hsam1h02g1500.1	.	Hgyaf02g1229.1	Hipf02g1296.2	Hrha02g1110.1
E2	Hsam2h02g1424.1	Emoo12g1568.1	Emol07g1514.1	Hsam1h02g1500.1	.	Hgyaf02g1229.1	Hipf02g1296.2	Hrha02g1110.1
E2	Hsam2h02g1425.1	Emoo12g1568.1	Emol07g1514.1	Hsam1h02g1501.1	.	Hgyaf02g1229.1	Hipf02g1296.2	Hrha02g1110.1
E2	Hsam2h02g1426.1	Emoo12g1568.1	Emol07g1514.1	Hsam1h02g1501.1	.	Hgyaf02g1229.1	Hipf02g1296.2	Hrha02g1110.1
E2	Hsam2h02g1427.1	Emoo12g1568.1	Emol07g1514.1	Hsam1h02g1500.1	.	Hgyaf02g1229.1	Hipf02g1296.2	Hrha02g1110.1
E2	Hsam2h02g1428.1	.	.	.	.	.	.	.
E2	Hsam2h02g1429.1	.	.	.	.	.	.	.
E2	Hsam2h02g1430.1	.	.	.	.	.	.	.
F	Hsam2h02g1431.1	Emoo12g1522.1	Emol07g1469.1	Hsam1h02g1382.1	Hgyam02g1524.1	Hgyaf02g1340.1	.	Hrha02g1147.1
F	Hsam2h02g1432.1	.	.	Hsam1h02g1381.1	.	.	.	.
F	Hsam2h02g1433.1	Emoo12g1521.1	Emol07g1468.1	Hsam1h02g1380.1	Hgyam02g1525.1	Hgyaf02g1341.1	.	Hrha02g1146.1
F	Hsam2h02g1434.1	Emoo12g1520.1	Emol07g1467.1	Hsam1h02g1379.1	Hgyam02g1530.1	Hgyaf02g1343.1	.	.
F	Hsam2h02g1435.1	.	.	Hsam1h02g1378.1	Hgyam02g1531.1	Hgyaf02g1344.1	.	.
F	Hsam2h02g1436.1	Emoo12g1518.1	.	.	Hgyam02g1532.1	.	.	Hrha02g1150.1
F	Hsam2h02g1437.1	Emoo12g1519.1	Emol07g1466.1	Hsam1h02g1377.1	Hgyam02g1533.1	Hgyaf02g1345.1	.	Hrha02g1151.1
G	Hsam2h02g1438.1	Emoo12g1514.1	Emol07g1462.1	Hsam1h02g1303.1	Hgyam02g1540.1	Hgyaf02g1349.1	.	.
G	Hsam2h02g1439.1	Emoo12g1513.1	Emol07g1461.1	Hsam1h02g1307.1	Hgyam02g1548.1	Hgyaf02g1356.1	.	Hrha02g1156.1
G	Hsam2h02g1440.1	Emoo12g1511.1	Emol07g1460.1	Hsam1h02g1308.1	Hgyam02g1549.1	Hgyaf02g1357.1	.	Hrha02g1157.1
G	Hsam2h02g1441.1	.	.	.	.	.	.	.
G	Hsam2h02g1442.1	Emoo12g1508.1	Emol07g1457.1	Hsam1h02g1309.1	Hgyam02g1550.1	Hgyaf02g1358.1	.	Hrha02g1160.1
G	Hsam2h02g1443.1	.	.	Hsam1h02g1310.1	.	Hgyaf02g1359.1	.	.
G	Hsam2h02g1444.1	.	.	Hsam1h02g1311.1	.	.	.	.
G	Hsam2h02g1445.2	Emoo12g1507.1	Emol07g1456.1	Hsam1h02g1312.1	Hgyam02g1551.1	Hgyaf02g1360.1	.	Hrha02g1161.1
G	Hsam2h02g1446.1	Emoo12g1505.1	Emol07g1454.1	Hsam1h02g1313.1	Hgyam02g1554.1	Hgyaf02g1362.1	.	.
G	Hsam2h02g1447.1	Emoo12g1504.1	.	Hsam1h02g1314.1	Hgyam02g1555.1	Hgyaf02g1363.1	.	Hrha02g1163.1
G	Hsam2h02g1448.1	Emoo12g1504.1	.	Hsam1h02g1315.1	Hgyam02g1555.1	Hgyaf02g1363.1	.	Hrha02g1163.1

## Sheet: Table S10
Table S11 The Ks values of homologous genes in different blocks within the SLRs of H. salicifolia
block	Hap1 gene	Hap2 gene	Ks	average Ks	Method
B	Hsam2h02g1200	Hsam1h02g1239	0.588645	0.1015	YN
B	Hsam2h02g1201	Hsam1h02g1240	0.00848655		YN
B	Hsam2h02g1202	Hsam1h02g1245	0.0178527		YN
B	Hsam2h02g1204	Hsam1h02g1247	0.00927634		YN
B	Hsam2h02g1206	Hsam1h02g1249	0.0960517		YN
B	Hsam2h02g1210	Hsam1h02g1258	0.0541987		YN
B	Hsam2h02g1211	Hsam1h02g1268	0.0232451		YN
B	Hsam2h02g1212	Hsam1h02g1276	0.0140636		YN
A1	Hsam2h02g1215	Hsam1h02g1296	0.014159	0.0143	YN
A1	Hsam2h02g1216	Hsam1h02g1295	0.0131499		YN
A1	Hsam2h02g1217	Hsam1h02g1294	0.0191049		YN
A1	Hsam2h02g1219	Hsam1h02g1286	0.0173717		YN
A1	Hsam2h02g1221	Hsam1h02g1285	0.0149929		YN
A1	Hsam2h02g1222	Hsam1h02g1284	0.00700406		YN
A2	Hsam2h02g1224	Hsam1h02g1567	0.0303257	0.0385	YN
A2	Hsam2h02g1226	Hsam1h02g1562	0.100776		YN
A2	Hsam2h02g1228	Hsam1h02g1558	0.00999749		YN
A2	Hsam2h02g1232	Hsam1h02g1555	0.0163883		YN
A2	Hsam2h02g1237	Hsam1h02g1569	0.0352312		YN
C	Hsam2h02g1238	Hsam1h02g1320	0.0258892	0.0697	YN
C	Hsam2h02g1239	Hsam1h02g1321	0.0162084		YN
C	Hsam2h02g1241	Hsam1h02g1333	0.236052		YN
C	Hsam2h02g1243	Hsam1h02g1331	0.243209		YN
C	Hsam2h02g1245	Hsam1h02g1334	0.0135212		YN
C	Hsam2h02g1247	Hsam1h02g1336	0.021088		YN
C	Hsam2h02g1248	Hsam1h02g1339	0.0393665		YN
C	Hsam2h02g1250	Hsam1h02g1342	0.0269954		YN
C	Hsam2h02g1252	Hsam1h02g1343	0.0118644		YN
C	Hsam2h02g1254	Hsam1h02g1345	0.0369832		YN
C	Hsam2h02g1255	Hsam1h02g1346	0.00321863		YN
C	Hsam2h02g1256	Hsam1h02g1351	0.0172069		YN
C	Hsam2h02g1258	Hsam1h02g1355	0.0176785		YN
C	Hsam2h02g1263	Hsam1h02g1359	0.00546321		YN
C	Hsam2h02g1266	Hsam1h02g1360	0.0403415		YN
C	Hsam2h02g1267	Hsam1h02g1362	0.41192		YN
C	Hsam2h02g1269	Hsam1h02g1371	0.0174541		YN
D	Hsam2h02g1312	Hsam1h02g1482	0.475874	0.1266	YN
D	Hsam2h02g1316	Hsam1h02g1481	0.0271284		YN
D	Hsam2h02g1317	Hsam1h02g1484	0.0226496		YN
D	Hsam2h02g1319	Hsam1h02g1436	1.00982		YN
D	Hsam2h02g1323	Hsam1h02g1437	0.020866		YN
D	Hsam2h02g1324	Hsam1h02g1441	0		YN
D	Hsam2h02g1326	Hsam1h02g1449	0.0100164		YN
D	Hsam2h02g1329	Hsam1h02g1451	0.011801		YN
D	Hsam2h02g1331	Hsam1h02g1453	0.0217725		YN
D	Hsam2h02g1332	Hsam1h02g1478	0.0101099		YN
D	Hsam2h02g1333	Hsam1h02g1476	0.217326		YN
D	Hsam2h02g1335	Hsam1h02g1474	0.224435		YN
D	Hsam2h02g1337	Hsam1h02g1472	0.0196614		YN
D	Hsam2h02g1341	Hsam1h02g1470	0.0176904		YN
D	Hsam2h02g1344	Hsam1h02g1467	0.0189565		YN
D	Hsam2h02g1345	Hsam1h02g1465	0.0665401		YN
D	Hsam2h02g1347	Hsam1h02g1464	0.0112883		YN
D	Hsam2h02g1350	Hsam1h02g1458	0.0497911		YN
D	Hsam2h02g1351	Hsam1h02g1459	0.017294		YN
D	Hsam2h02g1352	Hsam1h02g1462	0.0155738		YN
D	Hsam2h02g1355	Hsam1h02g1460	0.0991947		YN
D	Hsam2h02g1357	Hsam1h02g1463	0.00997468		YN
D	Hsam2h02g1360	Hsam1h02g1456	0.0398513		YN
D	Hsam2h02g1361	Hsam1h02g1455	0.55965		YN
D	Hsam2h02g1362	Hsam1h02g1485	0.31307		YN
D	Hsam2h02g1364	Hsam1h02g1383	0		YN
E1	Hsam2h02g1366	Hsam1h02g1385	0.00361906	0.0442	YN
E1	Hsam2h02g1367	Hsam1h02g1386	0		YN
E1	Hsam2h02g1368	Hsam1h02g1387	0		YN
E1	Hsam2h02g1369	Hsam1h02g1388	0.00921035		YN
E1	Hsam2h02g1370	Hsam1h02g1391	0		YN
E1	Hsam2h02g1371	Hsam1h02g1392	0		YN
E1	Hsam2h02g1372	Hsam1h02g1393	0		YN
E1	Hsam2h02g1373	Hsam1h02g1394	0		YN
E1	Hsam2h02g1374	Hsam1h02g1395	0		YN
E1	Hsam2h02g1375	Hsam1h02g1396	0		YN
E1	Hsam2h02g1376	Hsam1h02g1397	0.0856703		YN
E1	Hsam2h02g1378	Hsam1h02g1398	0.0035442		YN
E1	Hsam2h02g1379	Hsam1h02g1400	0.527605		YN
E1	Hsam2h02g1384	Hsam1h02g1402	0.0418182		YN
E1	Hsam2h02g1385	Hsam1h02g1407	0		YN
E1	Hsam2h02g1387	Hsam1h02g1409	0		YN
E1	Hsam2h02g1388	Hsam1h02g1410	0		YN
E1	Hsam2h02g1389	Hsam1h02g1411	0		YN
E1	Hsam2h02g1391	Hsam1h02g1412	0.00271343		YN
E1	Hsam2h02g1392	Hsam1h02g1415	0.114139		YN
E1	Hsam2h02g1393	Hsam1h02g1416	0		YN
E1	Hsam2h02g1395	Hsam1h02g1417	0.156428		YN
E1	Hsam2h02g1396	Hsam1h02g1418	0.0196698		YN
E1	Hsam2h02g1397	Hsam1h02g1423	0.0178698		YN
E1	Hsam2h02g1398	Hsam1h02g1425	0.0226102		YN
E1	Hsam2h02g1399	Hsam1h02g1427	0.215418		YN
E1	Hsam2h02g1402	Hsam1h02g1435	0		YN
E1	Hsam2h02g1403	Hsam1h02g1432	0.0176775		YN
E2	Hsam2h02g1411	Hsam1h02g1487	0.0261016	0.0409	YN
E2	Hsam2h02g1413	Hsam1h02g1504	0.015832		YN
E2	Hsam2h02g1416	Hsam1h02g1503	0.0214683		YN
E2	Hsam2h02g1417	Hsam1h02g1502	0.0115916		YN
E2	Hsam2h02g1419	Hsam1h02g1501	0.0878579		YN
E2	Hsam2h02g1420	Hsam1h02g1500	0.0827674		YN
F	Hsam2h02g1431	Hsam1h02g1382	0	0.0802	YN
F	Hsam2h02g1432	Hsam1h02g1381	0.251327		YN
F	Hsam2h02g1433	Hsam1h02g1380	0		YN
F	Hsam2h02g1434	Hsam1h02g1379	0.00921718		YN
F	Hsam2h02g1435	Hsam1h02g1378	0.224616		YN
F	Hsam2h02g1437	Hsam1h02g1377	0.00681859		YN
G	Hsam2h02g1438	Hsam1h02g1303	0	0.0037	YN
G	Hsam2h02g1439	Hsam1h02g1307	0		YN
G	Hsam2h02g1440	Hsam1h02g1308	0		YN
G	Hsam2h02g1442	Hsam1h02g1309	0.00223234		YN
G	Hsam2h02g1444	Hsam1h02g1311	0.0218277		YN
G	Hsam2h02g1445	Hsam1h02g1312	0.00313953		YN
G	Hsam2h02g1446	Hsam1h02g1313	0.00220308		YN
G	Hsam2h02g1447	Hsam1h02g1314	0		YN

[truncated: 2 more sheets: Table S11, Tablse S12]
